# Supplementary material for: The native European Aedes geniculatus mosquito species can transmit chikungunya virus
Source: Emerg Microbes Infect. 2019 Jul 1;8(1):962–72. doi: 10.1080/22221751.2019.1634489 (PMC6609326; doi:10.1080/22221751.2019.1634489)
Supplement: Supplemental Material [file TEMI_A_1634489_SM2665.zip]

Archive with 2 entries (2 files):
- Supplementary Material/Supplementary_Figure1.eps
- Supplementary Material/Supplementary_Figure2.eps
